# Supplementary material for: Prevalence and Antimicrobial Susceptibility of Salmonella in Retail Meat Collected from Different Markets in Sichuan, China
Source: Pathogens. 2025 Feb 25;14(3):222. doi: 10.3390/pathogens14030222 (PMC11944474; doi:10.3390/pathogens14030222)
Supplement: Supplementary file 1 [file pathogens-14-00222-s001.zip]

Archive with 1 entries (1 files):
- pathogens-3484292-supplementary.pdf
